# Supplementary material for: The Role of Wildlife and Pests in the Transmission of Pathogenic Agents to Domestic Pigs: A Systematic Review
Source: Animals (Basel). 2023 May 31;13(11):1830. doi: 10.3390/ani13111830 (PMC10251848; doi:10.3390/ani13111830)
Supplement: Supplementary file 1 [file animals-13-01830-s001.zip]

Archive with 1 entries (1 files):
- animals-2382781-supplementary.pdf
